# Supplementary material for: Association of Handgrip Strength with Diabetes Mellitus in Korean Adults According to Sex
Source: Diagnostics (Basel). 2022 Aug 2;12(8):1874. doi: 10.3390/diagnostics12081874 (PMC9406341; doi:10.3390/diagnostics12081874)
Supplement: Supplementary file 1 [file diagnostics-12-01874-s001.zip]

Archive with 1 entries (1 files):
- diagnostics-1808553-supplementary.pdf
